# Supplementary material for: Raman Spectroscopy Reveals Photobiomodulation-Induced α-Helix to β-Sheet Transition in Tubulins: Potential Implications for Alzheimer’s and Other Neurodegenerative Diseases
Source: Nanomaterials (Basel). 2024 Jun 26;14(13):1093. doi: 10.3390/nano14131093 (PMC11243591; doi:10.3390/nano14131093)
Supplement: Supplementary file 1 [file nanomaterials-14-01093-s001.zip]

Archive with 1 entries (1 files):
- nanomaterials-3001315-supplementary.pdf
